# Supplementary material for: Investigating the Antifungal Mechanism of Action of Polygodial by Phenotypic Screening in Saccharomyces cerevisiae
Source: Int J Mol Sci. 2021 May 28;22(11):5756. doi: 10.3390/ijms22115756 (PMC8198865; doi:10.3390/ijms22115756)
Supplement: Supplementary file 1 [file ijms-22-05756-s001.zip]

Archive with 1 entries (1 files):
- Supplementary File ijms-1210848.pdf
